# Supplementary material for: A scheduling route planning algorithm based on the dynamic genetic algorithm with ant colony binary iterative optimization for unmanned aerial vehicle spraying in multiple tea fields
Source: Front Plant Sci. 2022 Sep 16;13:998962. doi: 10.3389/fpls.2022.998962 (PMC9523449; doi:10.3389/fpls.2022.998962)
Supplement: Supplementary file 1 [file Table_1.XLSX]

## Sheet: Sheet1
Table A1 Coordinates of each point on the boundary of each tea area in the study region																Table 4 Simulation results of each algorithm
Vertex coordinates																Multi-tea field 20
tea field numbered		P1			P2			P3			P4					Algorithm	test numbers
																	1	2	3	4	5	6	7	8	9	10	11	12	13	14	15	16	17	18	19	20	Range	CV
A		120°6′46.39″,30°12′41.24″			120°6′45.93″,30°12′43.12″			120°6′48.12″,30°12′44.35″			120°6′49.19″,30°12′42.84″					DGA	6080.1	6440.7	6098.7	6571.2	6394.7	6301.3	5886.1	5847.4	6278.4	6080.1	6394.7	6357.3	5998.9	6057.9	6562.9	6143.7	5998.9	6562.9	6108.6	6440.7	723.8	0.037
B		120°6′45.83″,30°12′43.48″			120°6′43.82″,30°12′43.56″			120°6′45.53″,30°12′45.37″			120°6′48.37″,30°12′44.82″					ACBIO	5647.1	5803.3	5614.6	5720.6	5652.9	5847.4	5720.6	6007.93	5644.9	5702.1	5775.7	5734.79	5559.9	5792.1	5650.36	5787.9	5628.55	5702.1	5767.2	5720.6	448.03	0.017
C		120°6′44.05″,30°12′44.07″			120°6′40.13″,30°12′45.58″			120°6′41.59″,30°12′46.14″			120°6′45.26″,30°12′44.76″					AFSA	5994.5	5836.6	5917.5	5748.9	6198.9	5830.9	6024.7	6016.92	5720.6	5847.4	6165.7	5844.59	5922.7	5781.17	6108.6	6007.93	5720.6	5787.1	5762.3	5847.4	478.3	0.025
D		120°6′41.03″,30°12′46.91″			120°6′37.94″,30°12′46.53″			120°6′39.03″,30°12′48.64″			120°6′40.52″,30°12′48.72″					PSO	5430.31	5467.5	5492.6	5569.4	5900.5	5806.1	5477.78	5794.38	5512.57	5419.2	5419.2	5443.68	5436.1	5794.38	5507.49	5436.1	5492.6	5673.41	5419.2	5831.7	481.3	0.03
E		120°6′55.20″,30°12′45.22″			120°6′54.65″,30°12′46.97″			120°6′57.30″,30°12′46.99″			120°6′57.65″,30°12′45.90″					DGA-ACBIO	5173.9	5131.6	5166.4	5173.9	5131.6	5173.9	5195.7	5131.6	5131.6	5166.4	5131.6	5131.6	5166.4	5131.6	5173.9	5131.6	5195.7	5166.4	5131.6	5131.6	64.1	0.005
F		120°6′54.70″,30°12′46.74″			120°6′50.25″,30°12′45.79″			120°6′51.18″,30°12′48.06″			120°6′53.58″,30°12′48.29″					berlin52
G		120°6′48.17″,30°12′45.23″			120°6′45.62″,30°12′45.86″			120°6′48.18″,30°12′46.92″			120°6′51.27″,30°12′45.69″					Algorithm	test numbers
H		120°6′45.86″,30°12′46.60″			120°6′42.53″,30°12′48.14″			120°6′44.42″,30°12′48.66″			120°6′47.87″,30°12′47.44″						1	2	3	4	5	6	7	8	9	10	11	12	13	14	15	16	17	18	19	20	Range	CV
I		120°6′41.27″,30°12′48.11″			120°6′37.76″,30°12′49.21″			120°6′40.18″,30°12′51.19″			120°6′43.19″,30°12′49.78″					DGA	10326.8	9994.81	11528.4	11454.4	9919.02	10859.5	9450.01	10426.7	10426.7	10097.6	10748.9	10911.7	10123.4	9471.49	9921.42	9902.75	10696.9	10781.4	10350.2	9483.62	2078.4	0.058
J		120°6′49.97″,30°12′46.52″			120°6′47.22″,30°12′48.54″			120°6′49.62″,30°12′49.17″			120°6′51.05″,30°12′47.86″					ACBIO	8715.34	8749.18	8829.23	9326.27	9298.85	9112.93	8943.84	8731.42	8928.95	9031.69	8774.88	8649.13	9014.22	8869.46	9115.91	8611.13	8947.8	9233.02	9187.83	8624.96	715.2	0.025
K		120°6′44.70″,30°12′49.83″			120°6′41.27″,30°12′51.53″			120°6′42.83″,30°12′52.62″			120°6′46.15″,30°12′50.88″					AFSA	10165.4	9389.77	9896.73	9941.56	9823.26	10022	9776.25	9245.31	10004.6	9705.4	9936.81	10172.5	9970.34	10037.6	9570.55	9790.38	9773.82	9974.57	9443.03	10010.1	927.2	0.026
L		120°6′50.53″,30°12′49.39″			120°6′53.27″,30°12′49.31″			120°6′51.74″,30°12′50.24″			120°6′49.51″,30°12′47.21″					PSO	9110.3	9216.3	8926.5	9008.9	9445.4	8924.2	8893.4	9227.1	9515.7	8882.1	9311.4	8951.8	9086.3	9395.2	9069.8	8819.5	9204.4	9209.4	8889.6	9151.5	696.2	0.022
M		120°6′46.53″,30°12′51.29″			120°6′49.35″,30°12′50.59″			120°6′47.84″,30°12′51.22″			120°6′45.75″,30°12′49.65″					DGA-ACBIO	7629.34	7663.59	7544.37	7644.71	7563.59	7703.77	7571.51	7629.34	7544.37	7575.49	7644.71	7677.66	7544.37	7575.49	7657.64	7544.37	7677.66	7571.51	7544.37	7555.4	159.4	0.007
N		120°6′57.89″,30°12′47.56″			120°6′53.08″,30°12′49.22″			120°6′55.46″,30°12′50.78″			120°6′58.37″,30°12′50.11″					kroA100
O		120°6′51.16″,30°12′51.36″			120°6′50.11″,30°12′52.87″			120°6′54.80″,30°12′54.56″			120°6′54.91″,30°12′52.94″					Algorithm	test numbers
P		120°6′45.86″,30°12′53.03″			120°6′45.58″,30°12′56.97″			120°6′48.22″,30°12′55.27″			120°6′47.90″,30°12′53.04″						1	2	3	4	5	6	7	8	9	10	11	12	13	14	15	16	17	18	19	20	Range	CV
Q		120°6′45.20″,30°12′55.98″			120°6′43.17″,30°12′59.30″			120°6′45.60″,30°12′59.50″			120°6′46.66″,30°12′57.52″					DGA	53520.6	51255.8	41475.1	43588.2	53353.6	54649.6	49020	52800.6	49769.8	58243.7	45715.7	58224.1	47259	46931.6	50064.4	48382.4	52422.4	44493.5	51943	54007.6	16768.6	0.091
R		120°6′58.57″,30°12′52.95″			120°6′53.97″,30°12′54.83″			120°6′56.92″,30°12′57.10″			120°6′58.82″,30°12′55.85″					ACBIO	33859	36977.3	37133.2	34886.4	39692.3	36778.6	35371.5	34755.4	35133.2	39584.3	35022.9	40526.3	36858.8	34458.3	33418.4	38191.5	35202.4	35222.4	34478.2	39957.1	7107.9	0.06
S		120°6′48.99″,30°12′55.90″			120°6′46.43″,30°12′57.66″			120°6′48.95″,30°12′58.42″			120°6′50.80″,30°12′56.75″					AFSA	60554.7	62499.2	61008.7	60673	62482.3	62500.5	63863	64499.5	60549.1	60691.8	63613.2	58442.6	59338.5	62285.8	58148.7	59433.9	60735.6	60777.4	60243.7	62009.3	6350.8	0.028
T		120°6′53.19″,30°12′58.38″			120°6′52.28″,30°13′1.11″			120°6′55.91″,30°13′0.99″			120°6′55.61″,30°12′59.34″					PSO	60381.7	60668.8	62097.8	59447.9	59803.9	62089	58127	64730.4	61915.1	58565.1	62861.2	58547.3	64854.3	58562.9	59728.1	63947.3	60081.1	61799.3	58472.5	59779.8	6726.7	0.035
																DGA-ACBIO	21803.1	21587.6	21887.4	21511.3	21868.1	22198.7	21981.7	21697.2	21945.3	22073.6	21638.9	21587.6	21736.2	21903.1	22018.6	21603.3	21992.1	22119	21799.9	21751.1	687.4	0.009
Fig.7 Comparison of improved algorithm and traditional algorithm
Algorithm	test numbers
	1	2	3	4	5	6	7	8	9	10	11	12	13	14	15	16	17	18	19	20	Range	CV
GA	6537.27	6342.34	6612.99	6341.31	7026.77	6295.18	6013.46	6342.34	6817.54	6639.9	6466	6939.68	6724.73	6283.67	6449.02	6995.78	6514.08	6123.25	6432.58	6645.87	1013.31	0.0424536
DGA	6003.93	6475.5	6057.22	6570.25	6395.15	6296.97	6228.33	6656.98	6279.09	6137.23	6325.01	6327.45	6198.68	6113.07	6527.12	6123.53	6255.88	6468.52	6176.89	6444.19	653.051	0.0285314
ACO	6244.54	6092.52	6381.98	6186.96	6235.64	6308.83	6150.91	6189.47	6241.9	6412.89	6172.14	6227.65	6155.83	6352.99	6240.16	6085.66	6199.02	6227.21	6350.3	6037.27	375.62	0.0160113
ACBIO	5640.98	5866.7	5775.41	5736.22	5634.03	5838.44	5740.16	5613.94	5886.39	5703.72	5788.05	5746.76	5644.27	5790.46	5675.47	5777.49	5673.88	5693.49	5908.19	5765.72	294.247	0.015011
